# Supplementary material for: Protomedetera, a new genus from the Oriental and Australasian realms (Diptera, Dolichopodidae, Medeterinae)
Source: Zookeys. 2018 Mar 14;(743):137–51. doi: 10.3897/zookeys.743.22696 (PMC5904401; doi:10.3897/zookeys.743.22696)
Supplement: XML Treatment for Protomedetera [file zookeys.743.22696-treatment1.xml]

<!DOCTYPE tp:taxon-treatment
  PUBLIC "-//TaxonX//DTD Taxonomic Treatment Publishing DTD v0 20100105//EN" "tax-treatment-NSO.dtd">
<tp:taxon-treatment xmlns:tp="http://www.plazi.org/taxpub"><tp:treatment-meta><kwd-group><label>Taxon classification</label><kwd><named-content xmlns:xlink="http://www.w3.org/1999/xlink" content-type="kingdom">Animalia</named-content></kwd><kwd><named-content xmlns:xlink="http://www.w3.org/1999/xlink" content-type="order">Diptera</named-content></kwd><kwd><named-content xmlns:xlink="http://www.w3.org/1999/xlink" content-type="family">Dolichopodidae</named-content></kwd></kwd-group><mixed-citation publication-type="journal"><person-group><name><surname>Tang</surname><given-names>Chufei</given-names></name><name><surname>Grootaert</surname><given-names>Patrick</given-names></name><name><surname>Yang</surname><given-names>Ding</given-names></name></person-group><article-title>
          <italic><tp:taxon-name><tp:taxon-name-part taxon-name-part-type="genus" reg="Protomedetera">Protomedetera</tp:taxon-name-part></tp:taxon-name></italic>, a new genus from the Oriental and Australasian realms (<tp:taxon-name><tp:taxon-name-part taxon-name-part-type="order">Diptera</tp:taxon-name-part></tp:taxon-name>, <tp:taxon-name><tp:taxon-name-part taxon-name-part-type="family">Dolichopodidae</tp:taxon-name-part></tp:taxon-name>, <tp:taxon-name><tp:taxon-name-part taxon-name-part-type="subfamily">Medeterinae</tp:taxon-name-part></tp:taxon-name>)</article-title><source>Zookeys</source><day>14</day><month>3</month><year>2018</year><volume>2018</volume><issue>743</issue><fpage>137</fpage><lpage>151</lpage><pub-id pub-id-type="doi">10.3897/zookeys.743.22696</pub-id></mixed-citation></tp:treatment-meta><tp:nomenclature><tp:taxon-name>
            <tp:taxon-name-part taxon-name-part-type="genus" reg="Protomedetera">Protomedetera</tp:taxon-name-part>
            <object-id xmlns:xlink="http://www.w3.org/1999/xlink" content-type="zoobank" xlink:type="simple">http://zoobank.org/D8C426F6-F48A-47C0-942B-E8424868BFE6</object-id>
          </tp:taxon-name><tp:taxon-status xmlns:xlink="http://www.w3.org/1999/xlink" xlink:type="simple">gen. n.</tp:taxon-status></tp:nomenclature><tp:treatment-sec sec-type="type species" id="SECID0EVLAC"><title>Type species.</title><p>
            <italic><tp:taxon-name><tp:taxon-name-part taxon-name-part-type="genus" reg="Protomedetera">Protomedetera</tp:taxon-name-part> <tp:taxon-name-part taxon-name-part-type="species" reg="singaporensis">singaporensis</tp:taxon-name-part></tp:taxon-name></italic> Grootaert &amp; Tang, sp. n.</p></tp:treatment-sec><tp:treatment-sec sec-type="etymology" id="SECID0EGMAC"><title>Etymology.</title><p>The name <italic><tp:taxon-name><tp:taxon-name-part taxon-name-part-type="genus" reg="Protomedetera">Protomedetera</tp:taxon-name-part></tp:taxon-name></italic> gen. n. is proposed since this genus looks like a small and simplified <italic><tp:taxon-name><tp:taxon-name-part taxon-name-part-type="genus" reg="Medetera">Medetera</tp:taxon-name-part></tp:taxon-name></italic>.</p></tp:treatment-sec><tp:treatment-sec sec-type="diagnosis" id="SECID0E1MAC"><title>Diagnosis.</title><p>Body small and stout, body length less than or equal to 2.0 mm. Eye without soft hair between each facet. Two <abbrev xmlns:xlink="http://www.w3.org/1999/xlink" xlink:title="ocellar bristle" id="ABBRID0EANAC" xlink:type="simple">oc</abbrev>, two <abbrev xmlns:xlink="http://www.w3.org/1999/xlink" xlink:title="verticle bristle" id="ABBRID0EENAC" xlink:type="simple">vt</abbrev>. Scape short and small, almost invisible in lateral view. Pedicel cup-like, large, with first flagellomere sunken in it; usually with long apical bristles over first flagellomere. First flagellomere rounded, wider than long or nearly as long as wide, with short pubescence. Arista nearly bare or shortly pubescent, basal portion of arista very short. Ocellar tubercle distinct but not strongly raised. Upper postcranium deeply concave. Proboscis not strongly sclerotized.</p><p>Thorax raised dorsally at shoulder. Mesonotum flat before scutellum. Two h, one <abbrev xmlns:xlink="http://www.w3.org/1999/xlink" xlink:title="posthumeral bristle" id="ABBRID0EKNAC" xlink:type="simple">ph</abbrev>, one <abbrev xmlns:xlink="http://www.w3.org/1999/xlink" xlink:title="sutural bristle" id="ABBRID0EONAC" xlink:type="simple">su</abbrev>, two <abbrev xmlns:xlink="http://www.w3.org/1999/xlink" xlink:title="notopleural bristle" id="ABBRID0ESNAC" xlink:type="simple">npl</abbrev>, two <abbrev xmlns:xlink="http://www.w3.org/1999/xlink" xlink:title="supraalar bristle" id="ABBRID0EWNAC" xlink:type="simple">sa</abbrev>, one <abbrev xmlns:xlink="http://www.w3.org/1999/xlink" xlink:title="postalar bristle" id="ABBRID0E1NAC" xlink:type="simple">pt</abbrev>, five to six <abbrev xmlns:xlink="http://www.w3.org/1999/xlink" xlink:title="dorsocentral bristle" id="ABBRID0E5NAC" xlink:type="simple">dc</abbrev>, biseriate <abbrev xmlns:xlink="http://www.w3.org/1999/xlink" xlink:title="acrostichal bristle" id="ABBRID0ECOAC" xlink:type="simple">acr</abbrev>. Anterior portion sometimes densely covered by short bristles. Legs only with few bristles, wholly yellow or mainly yellow including tarsomeres. Hind coxa with one weak outer bristle. Hind tibia without any <abbrev xmlns:xlink="http://www.w3.org/1999/xlink" xlink:title="anterodorsal bristle" id="ABBRID0EGOAC" xlink:type="simple">ad</abbrev>/<abbrev xmlns:xlink="http://www.w3.org/1999/xlink" xlink:title="posterodorsal bristle" id="ABBRID0EKOAC" xlink:type="simple">pd</abbrev>/<abbrev xmlns:xlink="http://www.w3.org/1999/xlink" xlink:title="anteroventral bristle" id="ABBRID0EOOAC" xlink:type="simple">av</abbrev>/<abbrev xmlns:xlink="http://www.w3.org/1999/xlink" xlink:title="posteroventral bristle" id="ABBRID0ESOAC" xlink:type="simple">pv</abbrev>. Hind tarsomere I short and flat. Wing nearly hyaline, tinged light yellow; veins light brown, R<sub>4+5</sub> and M parallel. <abbrev xmlns:xlink="http://www.w3.org/1999/xlink" xlink:title="length of dm-cu" id="ABBRID0EYOAC" xlink:type="simple">CuAx ratio</abbrev> no more than 0.25. Squama pale with long pale hairs. Halter pale.</p><p>Hypopygium: Epandrium distinctly longer than wide, nearly triangular. Epandrial lobe indistinct or small. Surstylus simple. Cercus half hidden in epandrium, with marginal bristles, covered by short peg-like bristles. Phallus usually hidden in hypandrium, sometimes modified apically.</p></tp:treatment-sec><tp:treatment-sec sec-type="key" id="SECID0E4OAC"><title>Key to males of <italic><tp:taxon-name><tp:taxon-name-part taxon-name-part-type="genus" reg="Protomedetera">Protomedetera</tp:taxon-name-part></tp:taxon-name></italic> gen. n.</title><table-wrap content-type="key" position="anchor" orientation="portrait"><table id="TID0EFIAC" rules="all"><tbody><tr><td rowspan="1" colspan="1">1</td><td rowspan="1" colspan="1">Pedicel with long apical bristles, longer than total length of pedicel and flagellomere</td><td rowspan="1" colspan="1">
                    <bold>2</bold>
                  </td></tr><tr><td rowspan="1" colspan="1">–</td><td rowspan="1" colspan="1">Pedicel without long apical bristles</td><td rowspan="1" colspan="1">
                    <bold><italic><tp:taxon-name><tp:taxon-name-part taxon-name-part-type="genus" reg="Protomedetera">P.</tp:taxon-name-part> <tp:taxon-name-part taxon-name-part-type="species" reg="glabra">glabra</tp:taxon-name-part></tp:taxon-name></italic> sp. n.</bold>
                  </td></tr><tr><td rowspan="1" colspan="1">2</td><td rowspan="1" colspan="1">Basal third of costa thickened; cercus (Fig. <xref ref-type="fig" rid="F2">2</xref>) short, thick, with two round apical papilla-like structures each with a strong apical bristle</td><td rowspan="1" colspan="1">
                    <bold><italic><tp:taxon-name><tp:taxon-name-part taxon-name-part-type="genus" reg="Protomedetera">P.</tp:taxon-name-part> <tp:taxon-name-part taxon-name-part-type="species" reg="biconvexa">biconvexa</tp:taxon-name-part></tp:taxon-name></italic> sp. n.</bold>
                  </td></tr><tr><td rowspan="1" colspan="1">–</td><td rowspan="1" colspan="1">Basal third of costa not thickened; cercus simple, without apical papillae</td><td rowspan="1" colspan="1">
                    <bold>3</bold>
                  </td></tr><tr><td rowspan="1" colspan="1">3</td><td rowspan="1" colspan="1">Width of face at middle 1.4 times as wide as first flagellomere. Pedicel with only one long apical bristle distinctly longer than total length of pedicel and first flagellomere (Fig. <xref ref-type="fig" rid="F7">9</xref>). Cercus (Fig. <xref ref-type="fig" rid="F8">10c</xref>) nearly oval, 3.2 times as long as wide, slightly narrow at tip, with row of long marginal bristles at apical half, covered by short weak peg-like bristles</td><td rowspan="1" colspan="1">
                    <bold><italic><tp:taxon-name><tp:taxon-name-part taxon-name-part-type="genus" reg="Protomedetera">P.</tp:taxon-name-part> <tp:taxon-name-part taxon-name-part-type="species" reg="singaporensis">singaporensis</tp:taxon-name-part></tp:taxon-name></italic> sp. n.</bold>
                  </td></tr><tr><td rowspan="1" colspan="1">–</td><td rowspan="1" colspan="1">Width of face at middle as wide as first flagellomere. Pedicel with two long apical bristles 1.5 times as long as the total length of pedicel and first flagel<!--PageBreak-->lomere (Fig. <xref ref-type="fig" rid="F3">3</xref>). Fore coxa yellow. Cercus (Fig. <xref ref-type="fig" rid="F4">4c</xref>) nearly oval, 3.6 times as long as wide, narrow at tip, with several long apical marginal bristles and some short peg-like bristles</td><td rowspan="1" colspan="1">
                    <bold><italic><tp:taxon-name><tp:taxon-name-part taxon-name-part-type="genus" reg="Protomedetera">P.</tp:taxon-name-part> <tp:taxon-name-part taxon-name-part-type="species" reg="biseta">biseta</tp:taxon-name-part></tp:taxon-name></italic> sp. n.</bold>
                  </td></tr></tbody></table></table-wrap></tp:treatment-sec><tp:treatment-sec><!--Section generated to contain objects referenced in tp:taxon-treatment.--><fig id="F2" position="float" orientation="portrait"><label>Figure 2.</label><caption><p>
                <italic><tp:taxon-name><tp:taxon-name-part taxon-name-part-type="genus" reg="Protomedetera">Protomedetera</tp:taxon-name-part> <tp:taxon-name-part taxon-name-part-type="species" reg="biconvexa">biconvexa</tp:taxon-name-part></tp:taxon-name></italic> sp. n. holotype male terminalia. Scale bar: 0.1 mm.</p></caption><graphic xmlns:xlink="http://www.w3.org/1999/xlink" xlink:href="zookeys-743-137-g002.jpg" position="float" orientation="portrait" xlink:type="simple" id="oo_191010.jpg"/></fig><fig id="F7" position="float" orientation="portrait"><label>Figure 9.</label><caption><p>
                <italic><tp:taxon-name><tp:taxon-name-part taxon-name-part-type="genus" reg="Protomedetera">Protomedetera</tp:taxon-name-part> <tp:taxon-name-part taxon-name-part-type="species" reg="singaporensis">singaporensis</tp:taxon-name-part></tp:taxon-name></italic> sp. n. holotype male habitus lateral view. Scale bar: 1 mm. (photo credit Ms Kai Qing Chin).</p></caption><graphic xmlns:xlink="http://www.w3.org/1999/xlink" xlink:href="zookeys-743-137-g007.jpg" position="float" orientation="portrait" xlink:type="simple" id="oo_191015.jpg"/></fig><fig id="F8" position="float" orientation="portrait"><label>Figure 10.</label><caption><p>
                <italic><tp:taxon-name><tp:taxon-name-part taxon-name-part-type="genus" reg="Protomedetera">Protomedetera</tp:taxon-name-part> <tp:taxon-name-part taxon-name-part-type="species" reg="singaporensis">singaporensis</tp:taxon-name-part></tp:taxon-name></italic> sp. n. holotype male <bold>a</bold> terminalia lateral view <bold>b</bold> apex surstylus <bold>c</bold> cercus. Scale bar: 0.1 mm.</p></caption><graphic xmlns:xlink="http://www.w3.org/1999/xlink" xlink:href="zookeys-743-137-g008.jpg" position="float" orientation="portrait" xlink:type="simple" id="oo_191016.jpg"/></fig><fig id="F3" position="float" orientation="portrait"><label>Figure 3.</label><caption><p>
                <italic><tp:taxon-name><tp:taxon-name-part taxon-name-part-type="genus" reg="Protomedetera">Protomedetera</tp:taxon-name-part> <tp:taxon-name-part taxon-name-part-type="species" reg="biseta">biseta</tp:taxon-name-part></tp:taxon-name></italic> sp. n. holotype male, habitus, lateral view Scale bar: 1 mm (photo credit Ms Chufei Tang).</p></caption><graphic xmlns:xlink="http://www.w3.org/1999/xlink" xlink:href="zookeys-743-137-g003.jpg" position="float" orientation="portrait" xlink:type="simple" id="oo_191011.jpg"/></fig><fig id="F4" position="float" orientation="portrait"><label>Figure 4.</label><caption><p>
                <italic><tp:taxon-name><tp:taxon-name-part taxon-name-part-type="genus" reg="Protomedetera">Protomedetera</tp:taxon-name-part> <tp:taxon-name-part taxon-name-part-type="species" reg="biseta">biseta</tp:taxon-name-part></tp:taxon-name></italic> sp. n. holotype male, <bold>a</bold> terminalia lateral view <bold>b</bold> apex surstylus <bold>c</bold> cercus. Scale bar: 0.1 mm.</p></caption><graphic xmlns:xlink="http://www.w3.org/1999/xlink" xlink:href="zookeys-743-137-g004.jpg" position="float" orientation="portrait" xlink:type="simple" id="oo_191012.jpg"/></fig></tp:treatment-sec></tp:taxon-treatment>
