# Supplementary material for: Protomedetera, a new genus from the Oriental and Australasian realms (Diptera, Dolichopodidae, Medeterinae)
Source: Zookeys. 2018 Mar 14;(743):137–51. doi: 10.3897/zookeys.743.22696 (PMC5904401; doi:10.3897/zookeys.743.22696)
Supplement: XML Treatment for Protomedetera bico nvexa [file zookeys.743.22696-treatment2.xml]

<!DOCTYPE tp:taxon-treatment
  PUBLIC "-//TaxonX//DTD Taxonomic Treatment Publishing DTD v0 20100105//EN" "tax-treatment-NSO.dtd">
<tp:taxon-treatment xmlns:tp="http://www.plazi.org/taxpub"><tp:treatment-meta><kwd-group><label>Taxon classification</label><kwd><named-content xmlns:xlink="http://www.w3.org/1999/xlink" content-type="kingdom">Animalia</named-content></kwd><kwd><named-content xmlns:xlink="http://www.w3.org/1999/xlink" content-type="order">Diptera</named-content></kwd><kwd><named-content xmlns:xlink="http://www.w3.org/1999/xlink" content-type="family">Dolichopodidae</named-content></kwd></kwd-group><mixed-citation publication-type="journal"><person-group><name><surname>Tang</surname><given-names>Chufei</given-names></name><name><surname>Grootaert</surname><given-names>Patrick</given-names></name><name><surname>Yang</surname><given-names>Ding</given-names></name></person-group><article-title>
          <italic><tp:taxon-name><tp:taxon-name-part taxon-name-part-type="genus" reg="Protomedetera">Protomedetera</tp:taxon-name-part></tp:taxon-name></italic>, a new genus from the Oriental and Australasian realms (<tp:taxon-name><tp:taxon-name-part taxon-name-part-type="order">Diptera</tp:taxon-name-part></tp:taxon-name>, <tp:taxon-name><tp:taxon-name-part taxon-name-part-type="family">Dolichopodidae</tp:taxon-name-part></tp:taxon-name>, <tp:taxon-name><tp:taxon-name-part taxon-name-part-type="subfamily">Medeterinae</tp:taxon-name-part></tp:taxon-name>)</article-title><source>Zookeys</source><day>14</day><month>3</month><year>2018</year><volume>2018</volume><issue>743</issue><fpage>137</fpage><lpage>151</lpage><pub-id pub-id-type="doi">10.3897/zookeys.743.22696</pub-id></mixed-citation></tp:treatment-meta><tp:nomenclature><tp:taxon-name>
            <tp:taxon-name-part taxon-name-part-type="genus" reg="Protomedetera">Protomedetera</tp:taxon-name-part>
            <tp:taxon-name-part taxon-name-part-type="species" reg="bico">bico</tp:taxon-name-part>
            <tp:taxon-name-part taxon-name-part-type="subspecies" reg="nvexa">nvexa</tp:taxon-name-part>
            <object-id xmlns:xlink="http://www.w3.org/1999/xlink" content-type="zoobank" xlink:type="simple">http://zoobank.org/96A323FB-A8C7-40E4-A22F-D65864E107B5</object-id>
          </tp:taxon-name><tp:taxon-status xmlns:xlink="http://www.w3.org/1999/xlink" xlink:type="simple">sp. n.</tp:taxon-status><xref ref-type="fig" rid="F1">Figs 1</xref><xref ref-type="fig" rid="F2">, 2</xref></tp:nomenclature><tp:treatment-sec sec-type="diagnosis" id="SECID0E4FAE"><title>Diagnosis.</title><p>Pedicel with four apical bristles twice as long as total length of first flagellomere and pedicel. Vein costa bold at basal 1/3. Cercus short thick, with two round apical protuberances each with a strong apical bristle. Hypandrium with one irregular process at apical 2/5 to 1/4, sharp apically. Phallus not modified.</p></tp:treatment-sec><tp:treatment-sec sec-type="description" id="SECID0ECGAE"><title>Description.</title><p>
            <bold><italic>Male</italic></bold> (Fig. <xref ref-type="fig" rid="F1">1</xref>). Body length 1.7 mm, wing length 1.5 mm, wing width 0.7 mm.</p><fig id="F1" position="float" orientation="portrait"><label>Figure 1.</label><caption><p>
                <italic><tp:taxon-name><tp:taxon-name-part taxon-name-part-type="genus" reg="Protomedetera">Protomedetera</tp:taxon-name-part> <tp:taxon-name-part taxon-name-part-type="species" reg="biconvexa">biconvexa</tp:taxon-name-part></tp:taxon-name></italic> sp. n. holotype male, habitus, lateral view. Scale bar: 1 mm (photo credit Ms Chufei Tang).</p></caption><graphic xmlns:xlink="http://www.w3.org/1999/xlink" xlink:href="zookeys-743-137-g001.jpg" position="float" orientation="portrait" xlink:type="simple" id="oo_191009.jpg"/></fig><p>
            <italic>Head</italic> metallic green, nearly black, with grey pollinosity; eyes separated; face nearly parallel, width of face at middle as wide as first flagellomere. Hairs and bristles on head black, postocular bristles and posteroventral hairs short pale. Two strong <abbrev xmlns:xlink="http://www.w3.org/1999/xlink" xlink:title="ocellar bristle" id="ABBRID0ENHAE" xlink:type="simple">oc</abbrev>, two strong <abbrev xmlns:xlink="http://www.w3.org/1999/xlink" xlink:title="verticle bristle" id="ABBRID0ERHAE" xlink:type="simple">vt</abbrev>. Antenna wholly yellow; scape short and small, almost invisible; pedicel cup-like, large, with first flagellomere sunken in it, with circlet of apical bristles of which four very long strong, distinctly covering first flagellomere, twice as long as total length of first flagellomere and pedicel; first flagellomere small, rounded, nearly as long as wide, with tiny pubescence; arista black, almost bare, nearly as long as head width, with basal segment 0.1 times as long as apical segment. Ocellar tubercle distinct but not strongly raised. Upper postcranium deeply concave. Proboscis yellow, not strongly sclerotized, with light thin lines and short strong apical bristle; palpus yellow, slightly raised, rounded, with black preapical bristle.</p><p>
            <italic>Thorax</italic> raised dorsally at anterior area, dark metallic green, with some grey pollinosity. Mesonotum flat before scutellum. Pp with one strong spine-like bristle at lower 1/3. Hairs and bristles on thorax black; two h, one <abbrev xmlns:xlink="http://www.w3.org/1999/xlink" xlink:title="posthumeral bristle" id="ABBRID0EZHAE" xlink:type="simple">ph</abbrev>, one <abbrev xmlns:xlink="http://www.w3.org/1999/xlink" xlink:title="sutural bristle" id="ABBRID0E4HAE" xlink:type="simple">su</abbrev>, two <abbrev xmlns:xlink="http://www.w3.org/1999/xlink" xlink:title="notopleural bristle" id="ABBRID0EBIAE" xlink:type="simple">npl</abbrev>, two <abbrev xmlns:xlink="http://www.w3.org/1999/xlink" xlink:title="supraalar bristle" id="ABBRID0EFIAE" xlink:type="simple">sa</abbrev>, one <abbrev xmlns:xlink="http://www.w3.org/1999/xlink" xlink:title="postalar bristle" id="ABBRID0EJIAE" xlink:type="simple">pt</abbrev>, five <abbrev xmlns:xlink="http://www.w3.org/1999/xlink" xlink:title="dorsocentral bristle" id="ABBRID0ENIAE" xlink:type="simple">dc</abbrev>, six biseriate <abbrev xmlns:xlink="http://www.w3.org/1999/xlink" xlink:title="acrostichal bristle" id="ABBRID0ERIAE" xlink:type="simple">acr</abbrev> at anterior portion. Anterior portion densely covered by short bristles. Scutellum with one pair of strong <abbrev xmlns:xlink="http://www.w3.org/1999/xlink" xlink:title="scutellar bristle" id="ABBRID0EVIAE" xlink:type="simple">sc</abbrev>.</p><p>
            <italic>Legs</italic> mainly yellow except mid and hind coxae, dorsum of mid and hind femora brown. Hairs and bristles on legs mainly black. One weak prothoracic bristle above fore coxa. Fore coxa at a distance with mid coxa. Mid and hind coxae each with one weak outer bristle at middle. Femora without distinct bristles. Mid tibia with one <abbrev xmlns:xlink="http://www.w3.org/1999/xlink" xlink:title="anterodorsal bristle" id="ABBRID0E4IAE" xlink:type="simple">ad</abbrev> at middle and three apical bristles. Hind tibia with two tiny apical bristles. Hind tarsomere I somewhat shortened and flat. Tibiae and five tarsomeres of legs <abbrev xmlns:xlink="http://www.w3.org/1999/xlink" xlink:title="fore leg" id="ABBRID0EBJAE" xlink:type="simple">LI</abbrev> : 2.0 : 1.0 : 0.3 : 0.3 : 0.2 : 0.4; <abbrev xmlns:xlink="http://www.w3.org/1999/xlink" xlink:title="mid leg" id="ABBRID0EFJAE" xlink:type="simple">LII</abbrev> : 3.0 : 1.5 : 0.8 : 0.5 : 0.3 : 0.4 ; <abbrev xmlns:xlink="http://www.w3.org/1999/xlink" xlink:title="hind leg" id="ABBRID0EJJAE" xlink:type="simple">LIII</abbrev> : 3.5 : 0.8 : 1.0 : 0.8 : 0.4 : 0.5. Wing nearly hyaline, tinged light yellow; veins light brown, costa vein thickened at basal 1/3, R<sub>4+5</sub> and M parallel. <abbrev xmlns:xlink="http://www.w3.org/1999/xlink" xlink:title="length of dm-cu" id="ABBRID0EPJAE" xlink:type="simple">CuAx ratio</abbrev> 0.25. Squama pale with long pale hairs. Halter pale.</p><p>
            <italic>Abdomen</italic> metallic green with grey pollinosity. Hairs and bristles black. Hypopygium (Fig. <xref ref-type="fig" rid="F2">2</xref>): Epandrium yellowish. Hairs and bristles pale. Epandrium nearly rectangular, twice as long as wide; epandrial lobe indistinct. Surstylus wide, finger-like, rounded at tip, with ten bristles, of which one extremely long. Cercus short thick, with two round apical protuberances each with one long strong apical bristle. Hypandrium with one irregular process at apical 2/5 to 1/4, sharp at tip. Phallus normal.</p><fig id="F2" position="float" orientation="portrait"><label>Figure 2.</label><caption><p>
                <italic><tp:taxon-name><tp:taxon-name-part taxon-name-part-type="genus" reg="Protomedetera">Protomedetera</tp:taxon-name-part> <tp:taxon-name-part taxon-name-part-type="species" reg="biconvexa">biconvexa</tp:taxon-name-part></tp:taxon-name></italic> sp. n. holotype male terminalia. Scale bar: 0.1 mm.</p></caption><graphic xmlns:xlink="http://www.w3.org/1999/xlink" xlink:href="zookeys-743-137-g002.jpg" position="float" orientation="portrait" xlink:type="simple" id="oo_191010.jpg"/></fig><p>
            <bold><italic>Female.</italic></bold> Unknown.</p></tp:treatment-sec><tp:treatment-sec sec-type="etymology" id="SECID0E1KAE"><title>Etymology.</title><p>The name <italic><tp:taxon-name><tp:taxon-name-part taxon-name-part-type="genus" reg="Protomedetera"/><tp:taxon-name-part taxon-name-part-type="species" reg="biconvexa">biconvexa</tp:taxon-name-part></tp:taxon-name></italic> means two protuberances, referring to the two apical two protuberances of the cercus.</p></tp:treatment-sec><tp:treatment-sec sec-type="material" id="SECID0EKLAE"><title>Material examined.</title><p>Holotype male, PAPUA NEW GUINEA, Madang province, Baiteta (<named-content xmlns:xlink="http://www.w3.org/1999/xlink" content-type="dwc:verbatimCoordinates" xlink:type="simple"><named-content content-type="geo-json" specific-use="{&#34;type&#34;:&#34;Point&#34;,&#34;coordinates&#34;:[145.763069,-4.986211]}" id="NCID0ETLAE" xlink:type="simple">4°59'10.36"S, 145°45'47.05"E</named-content></named-content>) FOG XH, 16/III/1994, leg. Olivier Missa (coll. <named-content xmlns:xlink="http://www.w3.org/1999/xlink" content-type="dwc:institutional_code" xlink:type="simple">RBINS</named-content>).</p><p>Paratypes: PAPUA NEW GUINEA, Madang province, Baiteta (<named-content xmlns:xlink="http://www.w3.org/1999/xlink" content-type="dwc:verbatimCoordinates" xlink:type="simple"><named-content content-type="geo-json" specific-use="{&#34;type&#34;:&#34;Point&#34;,&#34;coordinates&#34;:[145.763069,-4.986211]}" id="NCID0ECMAE" xlink:type="simple">4°59'10.36"S, 145°45'47.05"E</named-content></named-content>), FOG AR 15, 15/VI/1995, leg. Olivier Missa; 1 male, FOG AR 24, 5/VII/1995; 1 male, FOG XJ, 7/IV/1994 (coll. <named-content xmlns:xlink="http://www.w3.org/1999/xlink" content-type="dwc:institutional_code" xlink:type="simple">RBINS</named-content>). MALAYSIA: 1 male, Pulau Tioman, Salang, 13/VII/ 2005 (leg. I. Van de Velde) (coll. <named-content xmlns:xlink="http://www.w3.org/1999/xlink" content-type="dwc:institutional_code" xlink:type="simple">RBINS</named-content>).</p><!--PageBreak--></tp:treatment-sec></tp:taxon-treatment>
