# Supplementary material for: Protomedetera, a new genus from the Oriental and Australasian realms (Diptera, Dolichopodidae, Medeterinae)
Source: Zookeys. 2018 Mar 14;(743):137–51. doi: 10.3897/zookeys.743.22696 (PMC5904401; doi:10.3897/zookeys.743.22696)
Supplement: XML Treatment for Protomedetera biseta [file zookeys.743.22696-treatment3.xml]

<!DOCTYPE tp:taxon-treatment
  PUBLIC "-//TaxonX//DTD Taxonomic Treatment Publishing DTD v0 20100105//EN" "tax-treatment-NSO.dtd">
<tp:taxon-treatment xmlns:tp="http://www.plazi.org/taxpub"><tp:treatment-meta><kwd-group><label>Taxon classification</label><kwd><named-content xmlns:xlink="http://www.w3.org/1999/xlink" content-type="kingdom">Animalia</named-content></kwd><kwd><named-content xmlns:xlink="http://www.w3.org/1999/xlink" content-type="order">Diptera</named-content></kwd><kwd><named-content xmlns:xlink="http://www.w3.org/1999/xlink" content-type="family">Dolichopodidae</named-content></kwd></kwd-group><mixed-citation publication-type="journal"><person-group><name><surname>Tang</surname><given-names>Chufei</given-names></name><name><surname>Grootaert</surname><given-names>Patrick</given-names></name><name><surname>Yang</surname><given-names>Ding</given-names></name></person-group><article-title>
          <italic><tp:taxon-name><tp:taxon-name-part taxon-name-part-type="genus" reg="Protomedetera">Protomedetera</tp:taxon-name-part></tp:taxon-name></italic>, a new genus from the Oriental and Australasian realms (<tp:taxon-name><tp:taxon-name-part taxon-name-part-type="order">Diptera</tp:taxon-name-part></tp:taxon-name>, <tp:taxon-name><tp:taxon-name-part taxon-name-part-type="family">Dolichopodidae</tp:taxon-name-part></tp:taxon-name>, <tp:taxon-name><tp:taxon-name-part taxon-name-part-type="subfamily">Medeterinae</tp:taxon-name-part></tp:taxon-name>)</article-title><source>Zookeys</source><day>14</day><month>3</month><year>2018</year><volume>2018</volume><issue>743</issue><fpage>137</fpage><lpage>151</lpage><pub-id pub-id-type="doi">10.3897/zookeys.743.22696</pub-id></mixed-citation></tp:treatment-meta><tp:nomenclature><tp:taxon-name>
            <tp:taxon-name-part taxon-name-part-type="genus" reg="Protomedetera">Protomedetera</tp:taxon-name-part>
            <tp:taxon-name-part taxon-name-part-type="species" reg="biseta">biseta</tp:taxon-name-part>
            <object-id xmlns:xlink="http://www.w3.org/1999/xlink" content-type="zoobank" xlink:type="simple">http://zoobank.org/EEF27383-0296-46B0-A26B-52CD9F9520C6</object-id>
          </tp:taxon-name><tp:taxon-status xmlns:xlink="http://www.w3.org/1999/xlink" xlink:type="simple">sp. n.</tp:taxon-status><xref ref-type="fig" rid="F3">Figs 3</xref><xref ref-type="fig" rid="F4">, 4</xref><!--PageBreak--></tp:nomenclature><tp:treatment-sec sec-type="diagnosis" id="SECID0EDOAE"><title>Diagnosis.</title><p>Pedicel with two long apical bristles 1.5 times as long as total length of pedicel and first flagellomere. Cercus nearly oval, 3.6 times as long as wide, narrow at tip, with several long apical marginal bristles and some short peg-like bristles. Hypandrium simple, rounded apically in lateral view. Phallus thin, hook-like apically, with a preapical denticle.</p></tp:treatment-sec><tp:treatment-sec sec-type="description" id="SECID0EIOAE"><title>Description.</title><p>
            <bold><italic>Male</italic></bold> (Fig. <xref ref-type="fig" rid="F3">3</xref>). Body length 2.0 mm, wing length 1.7 mm, wing width 1.2 mm.</p><fig id="F3" position="float" orientation="portrait"><label>Figure 3.</label><caption><p>
                <italic><tp:taxon-name><tp:taxon-name-part taxon-name-part-type="genus" reg="Protomedetera">Protomedetera</tp:taxon-name-part> <tp:taxon-name-part taxon-name-part-type="species" reg="biseta">biseta</tp:taxon-name-part></tp:taxon-name></italic> sp. n. holotype male, habitus, lateral view Scale bar: 1 mm (photo credit Ms Chufei Tang).</p></caption><graphic xmlns:xlink="http://www.w3.org/1999/xlink" xlink:href="zookeys-743-137-g003.jpg" position="float" orientation="portrait" xlink:type="simple" id="oo_191011.jpg"/></fig><p>
            <italic>Head</italic> metallic green, nearly black, with grey pollinosity; eyes separated; face nearly parallel, width of face at middle as wide as first flagellomere. Hairs and bristles on head black, postocular bristles and posteroventral hairs short and pale. Two strong <abbrev xmlns:xlink="http://www.w3.org/1999/xlink" xlink:title="ocellar bristle" id="ABBRID0ETPAE" xlink:type="simple">oc</abbrev>, two strong <abbrev xmlns:xlink="http://www.w3.org/1999/xlink" xlink:title="verticle bristle" id="ABBRID0EXPAE" xlink:type="simple">vt</abbrev>. Scape and pedicel yellow; scape short and small, almost invisible; pedicel cup-like, large, with first flagellomere sunken in it, with circlet of apical bristles of which two bristles 1.5 times as long as total length of pedicel and first flagellomere; first flagellomere small, rounded, brown, nearly as long as wide, with tiny pubescence; arista black, almost bare, nearly as long as head, with basal segment extremely short, less than 0.1 times as long as apical segment. Ocellar tubercle distinct but not strongly raised. Upper postcranium deeply concave. Proboscis yellow, not strongly sclerotized, with light thin lines; palpus yellow, slightly raised, rounded, with yellow preapical bristle.</p><p>
            <italic>Thorax</italic> raised dorsally at front area, dark metallic green, with some grey pollinosity. Mesonotum flat before scutellum. Hairs and bristles on thorax pale; two h, one <abbrev xmlns:xlink="http://www.w3.org/1999/xlink" xlink:title="posthumeral bristle" id="ABBRID0E6PAE" xlink:type="simple">ph</abbrev>, one <abbrev xmlns:xlink="http://www.w3.org/1999/xlink" xlink:title="sutural bristle" id="ABBRID0EDQAE" xlink:type="simple">su</abbrev>, two <abbrev xmlns:xlink="http://www.w3.org/1999/xlink" xlink:title="notopleural bristle" id="ABBRID0EHQAE" xlink:type="simple">npl</abbrev>, two <abbrev xmlns:xlink="http://www.w3.org/1999/xlink" xlink:title="supraalar bristle" id="ABBRID0ELQAE" xlink:type="simple">sa</abbrev>, one <abbrev xmlns:xlink="http://www.w3.org/1999/xlink" xlink:title="postalar bristle" id="ABBRID0EPQAE" xlink:type="simple">pt</abbrev>, six <abbrev xmlns:xlink="http://www.w3.org/1999/xlink" xlink:title="dorsocentral bristle" id="ABBRID0ETQAE" xlink:type="simple">dc</abbrev>, five biseriate <abbrev xmlns:xlink="http://www.w3.org/1999/xlink" xlink:title="acrostichal bristle" id="ABBRID0EXQAE" xlink:type="simple">acr</abbrev> at anterior 1/2. Shoulder portion covered by short bristles. Scutellum with one pair of strong <abbrev xmlns:xlink="http://www.w3.org/1999/xlink" xlink:title="scutellar bristle" id="ABBRID0E2QAE" xlink:type="simple">sc</abbrev>.</p><!--PageBreak--><p>
            <italic>Legs</italic> mainly yellow except mid and hind coxae brown. Hairs and bristles on legs mainly pale. One weak prothoracic bristle above fore coxa. Fore coxa with row of bristles anteriorly. Hind coxa with one weak outer bristle. Fore femur with six <abbrev xmlns:xlink="http://www.w3.org/1999/xlink" xlink:title="posteroventral bristle" id="ABBRID0EERAE" xlink:type="simple">pv</abbrev> (three at basal 1/6, three at apical 1/6). Hind femur with four <abbrev xmlns:xlink="http://www.w3.org/1999/xlink" xlink:title="posteroventral bristle" id="ABBRID0EIRAE" xlink:type="simple">pv</abbrev> at apical 1/4. Mid tibia with one <abbrev xmlns:xlink="http://www.w3.org/1999/xlink" xlink:title="anterodorsal bristle" id="ABBRID0EMRAE" xlink:type="simple">ad</abbrev> at basal 1/3 and three apical bristles. Hind tibia with two apical bristles. Hind tarsomere I somewhat shortened and flat. Tibiae and five tarsomeres of legs <abbrev xmlns:xlink="http://www.w3.org/1999/xlink" xlink:title="fore leg" id="ABBRID0EQRAE" xlink:type="simple">LI</abbrev> : 2.5 : 1.1 : 0.5 : 0.3 : 0.2 : 0.4; <abbrev xmlns:xlink="http://www.w3.org/1999/xlink" xlink:title="mid leg" id="ABBRID0EURAE" xlink:type="simple">LII</abbrev> : 3.6 : 1.3 : 0.8 : 0.5 : 0.3 : 0.4 ; <abbrev xmlns:xlink="http://www.w3.org/1999/xlink" xlink:title="hind leg" id="ABBRID0EYRAE" xlink:type="simple">LIII</abbrev> :3.5 : 0.8 : 1.0 : 0.8 : 0.4 : 0.5. Wing nearly hyaline, tinged light yellow; veins light brown, R<sub>4+5</sub> and M parallel. <abbrev xmlns:xlink="http://www.w3.org/1999/xlink" xlink:title="length of dm-cu" id="ABBRID0E5RAE" xlink:type="simple">CuAx ratio</abbrev> 0.2. Squama pale with long pale hairs. Halter pale.</p><p>
            <italic>Abdomen</italic> metallic green with grey pollinosity. Hairs and bristles black. Hypopygium (Fig. <xref ref-type="fig" rid="F4">4a</xref>): Hairs and bristles pale. Epandrium nearly rectangular, three times as <!--PageBreak-->long as wide; epandrial lobe faded with two spinous bristles. Surstylus (Fig. <xref ref-type="fig" rid="F4">4b</xref>) simple, with three long spine-like bristles. Cercus (Fig. <xref ref-type="fig" rid="F4">4c</xref>) nearly oval, 3.6 times as long as wide, narrow at tip, with several long apical marginal bristles and some short peg-like bristles. Hypandrium simple, rounded apically in lateral view. Phallus thin, hook-like apically in lateral view, with one preapical denticle.</p><fig id="F4" position="float" orientation="portrait"><label>Figure 4.</label><caption><p>
                <italic><tp:taxon-name><tp:taxon-name-part taxon-name-part-type="genus" reg="Protomedetera">Protomedetera</tp:taxon-name-part> <tp:taxon-name-part taxon-name-part-type="species" reg="biseta">biseta</tp:taxon-name-part></tp:taxon-name></italic> sp. n. holotype male, <bold>a</bold> terminalia lateral view <bold>b</bold> apex surstylus <bold>c</bold> cercus. Scale bar: 0.1 mm.</p></caption><graphic xmlns:xlink="http://www.w3.org/1999/xlink" xlink:href="zookeys-743-137-g004.jpg" position="float" orientation="portrait" xlink:type="simple" id="oo_191012.jpg"/></fig><p>
            <bold><italic>Female.</italic></bold> Unknown.</p></tp:treatment-sec><tp:treatment-sec sec-type="etymology" id="SECID0EZTAE"><title>Etymology.</title><p>The name <italic><tp:taxon-name><tp:taxon-name-part taxon-name-part-type="genus" reg="Protomedetera"/><tp:taxon-name-part taxon-name-part-type="species" reg="biseta">biseta</tp:taxon-name-part></tp:taxon-name></italic> refers to the two long bristles on the pedicel.</p></tp:treatment-sec><tp:treatment-sec sec-type="material" id="SECID0EJUAE"><title>Material examined.</title><p>Holotype male: PAPUA NEW GUINEA, Madang province, Baiteta (<named-content xmlns:xlink="http://www.w3.org/1999/xlink" content-type="dwc:verbatimCoordinates" xlink:type="simple"><named-content content-type="geo-json" specific-use="{&#34;type&#34;:&#34;Point&#34;,&#34;coordinates&#34;:[145.763069,-4.986211]}" id="NCID0ESUAE" xlink:type="simple">4°59'10.36"S, 145°45'47.05"E</named-content></named-content>), FOG AR 40, 3/VIII/1995, leg. Olivier Missa (in coll. <named-content xmlns:xlink="http://www.w3.org/1999/xlink" content-type="dwc:institutional_code" xlink:type="simple">RBINS</named-content>).</p><p>Paratypes: PAPUA NEW GUINEA, Madang province, Baiteta (<named-content xmlns:xlink="http://www.w3.org/1999/xlink" content-type="dwc:verbatimCoordinates" xlink:type="simple"><named-content content-type="geo-json" specific-use="{&#34;type&#34;:&#34;Point&#34;,&#34;coordinates&#34;:[145.763069,-4.986211]}" id="NCID0EBVAE" xlink:type="simple">4°59'10.36"S 145°45'47.05"E</named-content></named-content>), 2 males, FOG AR 1, 27/IV/1995, leg. Olivier Missa; 1 male, FOG AR 15, 15/VI/1995; 1 male, FOG XA 9, 9/IV/1993, leg. Olivier Missa (in coll. <named-content xmlns:xlink="http://www.w3.org/1999/xlink" content-type="dwc:institutional_code" xlink:type="simple">RBINS</named-content>).</p></tp:treatment-sec></tp:taxon-treatment>
