# Supplementary material for: Protomedetera, a new genus from the Oriental and Australasian realms (Diptera, Dolichopodidae, Medeterinae)
Source: Zookeys. 2018 Mar 14;(743):137–51. doi: 10.3897/zookeys.743.22696 (PMC5904401; doi:10.3897/zookeys.743.22696)
Supplement: XML Treatment for Protomedetera glabra [file zookeys.743.22696-treatment4.xml]

<!DOCTYPE tp:taxon-treatment
  PUBLIC "-//TaxonX//DTD Taxonomic Treatment Publishing DTD v0 20100105//EN" "tax-treatment-NSO.dtd">
<tp:taxon-treatment xmlns:tp="http://www.plazi.org/taxpub"><tp:treatment-meta><kwd-group><label>Taxon classification</label><kwd><named-content xmlns:xlink="http://www.w3.org/1999/xlink" content-type="kingdom">Animalia</named-content></kwd><kwd><named-content xmlns:xlink="http://www.w3.org/1999/xlink" content-type="order">Diptera</named-content></kwd><kwd><named-content xmlns:xlink="http://www.w3.org/1999/xlink" content-type="family">Dolichopodidae</named-content></kwd></kwd-group><mixed-citation publication-type="journal"><person-group><name><surname>Tang</surname><given-names>Chufei</given-names></name><name><surname>Grootaert</surname><given-names>Patrick</given-names></name><name><surname>Yang</surname><given-names>Ding</given-names></name></person-group><article-title>
          <italic><tp:taxon-name><tp:taxon-name-part taxon-name-part-type="genus" reg="Protomedetera">Protomedetera</tp:taxon-name-part></tp:taxon-name></italic>, a new genus from the Oriental and Australasian realms (<tp:taxon-name><tp:taxon-name-part taxon-name-part-type="order">Diptera</tp:taxon-name-part></tp:taxon-name>, <tp:taxon-name><tp:taxon-name-part taxon-name-part-type="family">Dolichopodidae</tp:taxon-name-part></tp:taxon-name>, <tp:taxon-name><tp:taxon-name-part taxon-name-part-type="subfamily">Medeterinae</tp:taxon-name-part></tp:taxon-name>)</article-title><source>Zookeys</source><day>14</day><month>3</month><year>2018</year><volume>2018</volume><issue>743</issue><fpage>137</fpage><lpage>151</lpage><pub-id pub-id-type="doi">10.3897/zookeys.743.22696</pub-id></mixed-citation></tp:treatment-meta><tp:nomenclature><tp:taxon-name>
            <tp:taxon-name-part taxon-name-part-type="genus" reg="Protomedetera">Protomedetera</tp:taxon-name-part>
            <tp:taxon-name-part taxon-name-part-type="species" reg="glabra">glabra</tp:taxon-name-part>
            <object-id xmlns:xlink="http://www.w3.org/1999/xlink" content-type="zoobank" xlink:type="simple">http://zoobank.org/220EADF8-B451-42D5-9E68-AB0E8D566F87</object-id>
          </tp:taxon-name><tp:taxon-status xmlns:xlink="http://www.w3.org/1999/xlink" xlink:type="simple">sp. n.</tp:taxon-status><xref ref-type="fig" rid="F5">Figs 5–6</xref><xref ref-type="fig" rid="F6">, 7–8</xref></tp:nomenclature><tp:treatment-sec sec-type="diagnosis" id="SECID0E2WAE"><title>Diagnosis.</title><p>Pedicel with circlet of short bristles nearly as long as pedicel. Wing veins without any thickness. Cercus rhomboid, with row of long marginal bristles and one long apical bristle, covered by short weak peg-like bristles. Hypandrium simple, black apically.</p></tp:treatment-sec><tp:treatment-sec sec-type="description" id="SECID0EAXAE"><title>Description.</title><p>
            <bold><italic>Male</italic></bold> (Fig. <xref ref-type="fig" rid="F5">5</xref>). Body length 1.3 mm, wing length 1.1 mm, wing width 0.6 mm.</p><fig id="F5" position="float" orientation="portrait"><label>Figures 5–6.</label><caption><p>
                <italic><tp:taxon-name><tp:taxon-name-part taxon-name-part-type="genus" reg="Protomedetera">Protomedetera</tp:taxon-name-part> <tp:taxon-name-part taxon-name-part-type="species" reg="glabra">glabra</tp:taxon-name-part></tp:taxon-name></italic> sp. n.: <bold>5</bold> Holotype male, habitus, lateral view <bold>6</bold> Female habitus. Scale bar 1: mm (photo credit Ms Chufei Tang).</p></caption><graphic xmlns:xlink="http://www.w3.org/1999/xlink" xlink:href="zookeys-743-137-g005.jpg" position="float" orientation="portrait" xlink:type="simple" id="oo_191013.jpg"/></fig><p>
            <italic>Head</italic> metallic green, nearly black, with grey pollinosity; eyes separated; face nearly parallel, width of face at middle 0.6 times as wide as first flagellomere. Hairs and bristles on head black, postocular bristles and posteroventral hairs short pale. Two strong <abbrev xmlns:xlink="http://www.w3.org/1999/xlink" xlink:title="ocellar bristle" id="ABBRID0EPYAE" xlink:type="simple">oc</abbrev>, two strong <abbrev xmlns:xlink="http://www.w3.org/1999/xlink" xlink:title="verticle bristle" id="ABBRID0ETYAE" xlink:type="simple">vt</abbrev>. Antenna wholly yellow except first flagellomere brownish at apex, scape and pedicel yellow; scape short and small, almost invisible; pedicel cup-like, large, with first flagellomere sunken in it, with circlet of short bristles nearly as long as pedicel; first flagellomere small, rounded, nearly as long as wide, with tiny pubescence; arista black, almost bare, nearly as long as head, with basal segment extremely short, less than 0.1 times length of apical segment. Ocellar tubercle distinct but not strongly raised. Upper postcranium deeply concave. Proboscis yellow, not strongly sclerotized, with light thin lines; palpus black, small, with black preapical bristle.</p><p>
            <italic>Thorax</italic> raised dorsally at front area, dark yellow without metallic gross, brownish at propleuron and mesopleuron, with some grey pollinosity. Mesonotum flat before scutellum. Hairs and bristles on thorax pale; two h, one <abbrev xmlns:xlink="http://www.w3.org/1999/xlink" xlink:title="posthumeral bristle" id="ABBRID0E2YAE" xlink:type="simple">ph</abbrev>, one <abbrev xmlns:xlink="http://www.w3.org/1999/xlink" xlink:title="sutural bristle" id="ABBRID0E6YAE" xlink:type="simple">su</abbrev>, two <abbrev xmlns:xlink="http://www.w3.org/1999/xlink" xlink:title="notopleural bristle" id="ABBRID0EDZAE" xlink:type="simple">npl</abbrev>, two <abbrev xmlns:xlink="http://www.w3.org/1999/xlink" xlink:title="supraalar bristle" id="ABBRID0EHZAE" xlink:type="simple">sa</abbrev>, one <abbrev xmlns:xlink="http://www.w3.org/1999/xlink" xlink:title="postalar bristle" id="ABBRID0ELZAE" xlink:type="simple">pt</abbrev>, two weak <abbrev xmlns:xlink="http://www.w3.org/1999/xlink" xlink:title="dorsocentral bristle" id="ABBRID0EPZAE" xlink:type="simple">dc</abbrev>, six biseriate <abbrev xmlns:xlink="http://www.w3.org/1999/xlink" xlink:title="acrostichal bristle" id="ABBRID0ETZAE" xlink:type="simple">acr</abbrev> at anterior 1/2. Shoulder portion densely covered with short bristles. Scutellum with one pair of strong <abbrev xmlns:xlink="http://www.w3.org/1999/xlink" xlink:title="scutellar bristle" id="ABBRID0EXZAE" xlink:type="simple">sc</abbrev>.</p><p>
            <italic>Legs</italic> wholly yellow without distinct bristle. Hind tarsomere I somewhat shortened and flat. Tibiae and five tarsomeres of legs <abbrev xmlns:xlink="http://www.w3.org/1999/xlink" xlink:title="fore leg" id="ABBRID0E6ZAE" xlink:type="simple">LI</abbrev> : 3.0 : 0.8 : 0.5 : 0.5 : 0.4 : 0.5; <abbrev xmlns:xlink="http://www.w3.org/1999/xlink" xlink:title="mid leg" id="ABBRID0ED1AE" xlink:type="simple">LII</abbrev> : 3.5 : 1.3 : 0.8 : 0.6 : 0.4 : 0.5 ; <abbrev xmlns:xlink="http://www.w3.org/1999/xlink" xlink:title="hind leg" id="ABBRID0EH1AE" xlink:type="simple">LIII</abbrev> :4.5 : 0.8 : 1.2 : 1.0 : 0.5 : 0.6. Wing nearly hyaline, tinged light yellow; veins light brown, R<sub>4+5</sub> and M parallel. <abbrev xmlns:xlink="http://www.w3.org/1999/xlink" xlink:title="length of dm-cu" id="ABBRID0EN1AE" xlink:type="simple">CuAx ratio</abbrev> 0.2. Squama pale with long pale hairs. Halter pale.</p><p>
            <italic>Abdomen</italic> metallic green with grey pollinosity. Hairs and bristles black. Hypopygium: simple, pale. Hairs and bristles pale. Epandrium (Figs <xref ref-type="fig" rid="F6">7–8</xref>) nearly rectangular, about twice as long as wide, with three long bristles; epandrial lobe indistinct but left three long bristles. Surstylus simple, with four bristles. Cercus rhomboid, with row of long marginal bristles and one long apical bristle, covered by short weak peg-like bristles. Hypandrium simple. Phallus inflate and dark apically.</p><fig id="F6" position="float" orientation="portrait"><label>Figures 7–8.</label><caption><p>
                <italic><tp:taxon-name><tp:taxon-name-part taxon-name-part-type="genus" reg="Protomedetera">Protomedetera</tp:taxon-name-part> <tp:taxon-name-part taxon-name-part-type="species" reg="glabra">glabra</tp:taxon-name-part></tp:taxon-name></italic> sp. n. holotype male: <bold>7</bold> Terminalia lateral view <bold>8</bold> Terminalia dorsal view. Scale bar: 0.1 mm. Abbreviations: <abbrev xmlns:xlink="http://www.w3.org/1999/xlink" xlink:title="epandrium" id="ABBRID0EQ2AE" xlink:type="simple">epn</abbrev> = epandrium, <abbrev xmlns:xlink="http://www.w3.org/1999/xlink" xlink:title="hypandrium" id="ABBRID0EU2AE" xlink:type="simple">hyp</abbrev> = hypandrium, <abbrev xmlns:xlink="http://www.w3.org/1999/xlink" xlink:title="phallus" id="ABBRID0EY2AE" xlink:type="simple">pha</abbrev> = phallus, <abbrev xmlns:xlink="http://www.w3.org/1999/xlink" xlink:title="surstylus" id="ABBRID0E32AE" xlink:type="simple">sur</abbrev> = surstylus, <abbrev xmlns:xlink="http://www.w3.org/1999/xlink" xlink:title="cercus" id="ABBRID0EA3AE" xlink:type="simple">cer</abbrev> = cercus.</p></caption><graphic xmlns:xlink="http://www.w3.org/1999/xlink" xlink:href="zookeys-743-137-g006.jpg" position="float" orientation="portrait" xlink:type="simple" id="oo_191014.jpg"/></fig><p>
            <bold><italic>Female</italic></bold> (Fig. <xref ref-type="fig" rid="F5">6</xref>). Almost same to male, but body length 1.5 mm, wing length 1.2mm, wing width 0.7 mm.</p></tp:treatment-sec><tp:treatment-sec sec-type="etymology" id="SECID0EU3AE"><title>Etymology.</title><p>The name <italic><tp:taxon-name><tp:taxon-name-part taxon-name-part-type="genus" reg="Protomedetera"/><tp:taxon-name-part taxon-name-part-type="species" reg="glabra">glabra</tp:taxon-name-part></tp:taxon-name></italic> means bare, referring to the pedicel which has no long bristles and a simple hypandrium.</p></tp:treatment-sec><tp:treatment-sec sec-type="material" id="SECID0EE4AE"><title>Material examined.</title><p>Holotype male: PAPUA NEW GUINEA, Baiteta (<named-content xmlns:xlink="http://www.w3.org/1999/xlink" content-type="dwc:verbatimCoordinates" xlink:type="simple"><named-content content-type="geo-json" specific-use="{&#34;type&#34;:&#34;Point&#34;,&#34;coordinates&#34;:[145.763069,-4.986211]}" id="NCID0EN4AE" xlink:type="simple">4°59'10.36"S, 145°45'47.05"E</named-content></named-content>), FOG AR 14, 14/VI/1995, leg. Olivier Missa (in coll. <named-content xmlns:xlink="http://www.w3.org/1999/xlink" content-type="dwc:institutional_code" xlink:type="simple">RBINS</named-content>).</p><p>Paratypes: PAPUA NEW GUINEA, same provenance as holotype: 1 male, FOG AR 13, 9/VI/1995; 1 male, FOG AR 9-3, 26/V/1995; SINGAPORE: 2 males, Sime forest, 8/IV/2005, leg. P. Grootaert (in coll. <abbrev xmlns:xlink="http://www.w3.org/1999/xlink" content-type="institution" xlink:title="Lee Kong Chian Natural History Museum" id="ABBRID0EZ4AE" xlink:type="simple">LKCNHM</abbrev>); 1 male, Clementi Woods, 23/IV/2005, drains, leg. I. Van de Velde; 1 female, Nee Soon, 27/IV/2005, leg. P. Grootaert; 1 male, Clementi woods, 25/VI/2005, drains, leg. I. Van de Velde (in coll. <named-content xmlns:xlink="http://www.w3.org/1999/xlink" content-type="dwc:institutional_code" xlink:type="simple">RBINS</named-content>).</p></tp:treatment-sec></tp:taxon-treatment>
