# Supplementary material for: Protomedetera, a new genus from the Oriental and Australasian realms (Diptera, Dolichopodidae, Medeterinae)
Source: Zookeys. 2018 Mar 14;(743):137–51. doi: 10.3897/zookeys.743.22696 (PMC5904401; doi:10.3897/zookeys.743.22696)
Supplement: XML Treatment for Protomedetera singaporensis [file zookeys.743.22696-treatment5.xml]

<!DOCTYPE tp:taxon-treatment
  PUBLIC "-//TaxonX//DTD Taxonomic Treatment Publishing DTD v0 20100105//EN" "tax-treatment-NSO.dtd">
<tp:taxon-treatment xmlns:tp="http://www.plazi.org/taxpub"><tp:treatment-meta><kwd-group><label>Taxon classification</label><kwd><named-content xmlns:xlink="http://www.w3.org/1999/xlink" content-type="kingdom">Animalia</named-content></kwd><kwd><named-content xmlns:xlink="http://www.w3.org/1999/xlink" content-type="order">Diptera</named-content></kwd><kwd><named-content xmlns:xlink="http://www.w3.org/1999/xlink" content-type="family">Dolichopodidae</named-content></kwd></kwd-group><mixed-citation publication-type="journal"><person-group><name><surname>Tang</surname><given-names>Chufei</given-names></name><name><surname>Grootaert</surname><given-names>Patrick</given-names></name><name><surname>Yang</surname><given-names>Ding</given-names></name></person-group><article-title>
          <italic><tp:taxon-name><tp:taxon-name-part taxon-name-part-type="genus" reg="Protomedetera">Protomedetera</tp:taxon-name-part></tp:taxon-name></italic>, a new genus from the Oriental and Australasian realms (<tp:taxon-name><tp:taxon-name-part taxon-name-part-type="order">Diptera</tp:taxon-name-part></tp:taxon-name>, <tp:taxon-name><tp:taxon-name-part taxon-name-part-type="family">Dolichopodidae</tp:taxon-name-part></tp:taxon-name>, <tp:taxon-name><tp:taxon-name-part taxon-name-part-type="subfamily">Medeterinae</tp:taxon-name-part></tp:taxon-name>)</article-title><source>Zookeys</source><day>14</day><month>3</month><year>2018</year><volume>2018</volume><issue>743</issue><fpage>137</fpage><lpage>151</lpage><pub-id pub-id-type="doi">10.3897/zookeys.743.22696</pub-id></mixed-citation></tp:treatment-meta><tp:nomenclature><tp:taxon-name>
            <tp:taxon-name-part taxon-name-part-type="genus" reg="Protomedetera">Protomedetera</tp:taxon-name-part>
            <tp:taxon-name-part taxon-name-part-type="species" reg="singaporensis">singaporensis</tp:taxon-name-part>
            <object-id xmlns:xlink="http://www.w3.org/1999/xlink" content-type="zoobank" xlink:type="simple">http://zoobank.org/2101D6AC-F4CC-462E-8319-B1E4CA829942</object-id>
          </tp:taxon-name><tp:taxon-authority>Grootaert &amp; Tang</tp:taxon-authority><tp:taxon-status xmlns:xlink="http://www.w3.org/1999/xlink" xlink:type="simple">sp. n.</tp:taxon-status><xref ref-type="fig" rid="F7">Figs 9</xref><xref ref-type="fig" rid="F8">, 10</xref><!--PageBreak--></tp:nomenclature><tp:treatment-sec sec-type="diagnosis" id="SECID0EV6AE"><title>Diagnosis.</title><p>Width of face at middle 1.4 times as wide as first flagellomere. Pedicel with only one long black apical bristle 1.5 times as long as total length of pedicel and first flagellomere. Surstylus with four long apical bristles. Cercus with one long apical bristle.</p></tp:treatment-sec><tp:treatment-sec sec-type="description" id="SECID0E16AE"><title>Description.</title><p>
            <bold><italic>Male</italic></bold> (Fig. <xref ref-type="fig" rid="F7">9</xref>). Body length 1.8 mm, wing length 1.8 mm, wing width 0.6 mm.</p><fig id="F7" position="float" orientation="portrait"><label>Figure 9.</label><caption><p>
                <italic><tp:taxon-name><tp:taxon-name-part taxon-name-part-type="genus" reg="Protomedetera">Protomedetera</tp:taxon-name-part> <tp:taxon-name-part taxon-name-part-type="species" reg="singaporensis">singaporensis</tp:taxon-name-part></tp:taxon-name></italic> sp. n. holotype male habitus lateral view. Scale bar: 1 mm. (photo credit Ms Kai Qing Chin).</p></caption><graphic xmlns:xlink="http://www.w3.org/1999/xlink" xlink:href="zookeys-743-137-g007.jpg" position="float" orientation="portrait" xlink:type="simple" id="oo_191015.jpg"/></fig><p>
            <italic>Head</italic> metallic green, nearly black, with grey pollinosity; eyes separated; face nearly parallel, width of face at middle 1.4 times as wide as first flagellomere. Hairs and bristles on head black except postocular bristles and posteroventral hairs pale. Two strong <abbrev xmlns:xlink="http://www.w3.org/1999/xlink" xlink:title="ocellar bristle" id="ABBRID0EGBAG" xlink:type="simple">oc</abbrev>, two strong <abbrev xmlns:xlink="http://www.w3.org/1999/xlink" xlink:title="verticle bristle" id="ABBRID0EKBAG" xlink:type="simple">vt</abbrev>. Antenna dark yellow except first flagellomere black; scape short and small, almost invisible; pedicel cup-like, large, with first flagellomere sunken in it, with circlet of bristles, all yellow and short except one black and long, 1.5 times as long as <!--PageBreak-->total length of pedicel and first flagellomere; first flagellomere small, rounded, nearly as long as wide, pubescent; arista black, pubescent, nearly as long as head, with basal segment extremely short, less than 0.1 times length of apical segment. Ocellar tubercle distinct but not strongly raised. Upper postcranium deeply concave. Proboscis brown with brown apical hairs; palpus brown, small, with strong brown apical bristle.</p><p>
            <italic>Thorax</italic> raised dorsally at front area, dark metallic green, with some grey pollinosity. Mesonotum flat before scutellum. Hairs and bristles on thorax pale; two h, one <abbrev xmlns:xlink="http://www.w3.org/1999/xlink" xlink:title="posthumeral bristle" id="ABBRID0EUBAG" xlink:type="simple">ph</abbrev>, one <!--PageBreak--><abbrev xmlns:xlink="http://www.w3.org/1999/xlink" xlink:title="sutural bristle" id="ABBRID0EZBAG" xlink:type="simple">su</abbrev>, two <abbrev xmlns:xlink="http://www.w3.org/1999/xlink" xlink:title="notopleural bristle" id="ABBRID0E4BAG" xlink:type="simple">npl</abbrev>, two <abbrev xmlns:xlink="http://www.w3.org/1999/xlink" xlink:title="supraalar bristle" id="ABBRID0EBCAG" xlink:type="simple">sa</abbrev>, one <abbrev xmlns:xlink="http://www.w3.org/1999/xlink" xlink:title="postalar bristle" id="ABBRID0EFCAG" xlink:type="simple">pt</abbrev>, five <abbrev xmlns:xlink="http://www.w3.org/1999/xlink" xlink:title="dorsocentral bristle" id="ABBRID0EJCAG" xlink:type="simple">dc</abbrev>, six biseriate <abbrev xmlns:xlink="http://www.w3.org/1999/xlink" xlink:title="acrostichal bristle" id="ABBRID0ENCAG" xlink:type="simple">acr</abbrev> at anterior 3/5 portion. Shoulder portion densely covered with short bristles. Scutellum with one pair of strong <abbrev xmlns:xlink="http://www.w3.org/1999/xlink" xlink:title="scutellar bristle" id="ABBRID0ERCAG" xlink:type="simple">sc</abbrev>.</p><p>
            <italic>Legs</italic> mainly yellow but coxae, basal 4/5 of femora and tarsomere V brown. Hairs and bristles on legs pale. Bristles on legs thin and hair-like. Fore and mid coxae each with two rows of anterior bristles. Hind femur with one preapical <abbrev xmlns:xlink="http://www.w3.org/1999/xlink" xlink:title="posteroventral bristle" id="ABBRID0EZCAG" xlink:type="simple">pv</abbrev>. Mid tibia with one <abbrev xmlns:xlink="http://www.w3.org/1999/xlink" xlink:title="anterodorsal bristle" id="ABBRID0E4CAG" xlink:type="simple">ad</abbrev> at basal 1/3 and one short apical bristle. Hind tarsomere I somewhat shortened and flat. Tibiae and five tarsomeres of legs <abbrev xmlns:xlink="http://www.w3.org/1999/xlink" xlink:title="fore leg" id="ABBRID0EBDAG" xlink:type="simple">LI</abbrev> : 2.4 : 1.0 : 0.5 : 0.4 : 0.3 : 0.5; <abbrev xmlns:xlink="http://www.w3.org/1999/xlink" xlink:title="mid leg" id="ABBRID0EFDAG" xlink:type="simple">LII</abbrev> : 3.5 : 1.2 : 0.8 : 0.5 : 0.3 : 0.4 ; <abbrev xmlns:xlink="http://www.w3.org/1999/xlink" xlink:title="hind leg" id="ABBRID0EJDAG" xlink:type="simple">LIII</abbrev> :4.5 : 1.7 : 0.8 : 0.5 : 0.3 : 0.5. Wing nearly hyaline, tinged light yellow; veins light brown, R<sub>4+5</sub> and M parallel. <abbrev xmlns:xlink="http://www.w3.org/1999/xlink" xlink:title="length of dm-cu" id="ABBRID0EPDAG" xlink:type="simple">CuAx ratio</abbrev> 0.125. Squama pale with long pale hairs. Halter pale.</p><p>
            <italic>Abdomen</italic> metallic green with grey pollinosity except first segment, with one large black spot laterally at segment V. Hairs and bristles black. Hypopygium (Fig. <xref ref-type="fig" rid="F8">10a</xref>): simple, brown. Hairs and bristles pale. Epandrium nearly rectangular, about 2.5 times as long as wide; epandrial lobe indistinct, only left one row of four long apical bristles. Surstylus (Fig. <xref ref-type="fig" rid="F8">10b</xref>) simple, finger-like, fused with epandrium, with four long spine-like apical bristles. Cercus (Fig. <xref ref-type="fig" rid="F8">10c</xref>) nearly oval, 3.2 times as long as wide, slightly narrow at tip, with row of long marginal bristles at apical half, covered by short weak peg-like bristles Hypandrium simple, narrowed towards tip. Phallus simple but hooked apically, mainly hidden in hypandrium.</p><fig id="F8" position="float" orientation="portrait"><label>Figure 10.</label><caption><p>
                <italic><tp:taxon-name><tp:taxon-name-part taxon-name-part-type="genus" reg="Protomedetera">Protomedetera</tp:taxon-name-part> <tp:taxon-name-part taxon-name-part-type="species" reg="singaporensis">singaporensis</tp:taxon-name-part></tp:taxon-name></italic> sp. n. holotype male <bold>a</bold> terminalia lateral view <bold>b</bold> apex surstylus <bold>c</bold> cercus. Scale bar: 0.1 mm.</p></caption><graphic xmlns:xlink="http://www.w3.org/1999/xlink" xlink:href="zookeys-743-137-g008.jpg" position="float" orientation="portrait" xlink:type="simple" id="oo_191016.jpg"/></fig><p>
            <bold><italic>Female.</italic></bold> Unknown.</p></tp:treatment-sec><tp:treatment-sec sec-type="etymology" id="SECID0EIFAG"><title>Etymology.</title><p>The name <italic><tp:taxon-name><tp:taxon-name-part taxon-name-part-type="genus" reg="Protomedetera"/><tp:taxon-name-part taxon-name-part-type="species" reg="singaporensis">singaporensis</tp:taxon-name-part></tp:taxon-name></italic> refers to the Republic of Singapore where this species was found.</p></tp:treatment-sec><tp:treatment-sec sec-type="material" id="SECID0EYFAG"><title>Material examined.</title><p>Holotype male: SINGAPORE, Nee Soon (swamp forest), 2 May 2012 in Malaise trap NS2 (leg. J. Puniamoorthy; in coll. <abbrev xmlns:xlink="http://www.w3.org/1999/xlink" content-type="institution" xlink:title="Lee Kong Chian Natural History Museum" id="ABBRID0E5FAG" xlink:type="simple">LKCNHM</abbrev> with reference R_ckq_DOL_ZRCBDP00005503_Protomedetera_sp_M_NS2).</p><p>The NGS barcode is deposited in GenBank accession number: BankIt2080950 Seq1 <ext-link xmlns:xlink="http://www.w3.org/1999/xlink" ext-link-type="gen" xlink:href="MG820472" xlink:type="simple">MG820472</ext-link>.</p></tp:treatment-sec></tp:taxon-treatment>
